# Supplementary material for: Metabolite Profiling of Gardenia jasminoides Ellis In Vitro Cultures with Different Levels of Differentiation
Source: Molecules. 2022 Dec 14;27(24):8906. doi: 10.3390/molecules27248906 (PMC9784620; doi:10.3390/molecules27248906)
Supplement: Supplementary file 1 [file molecules-27-08906-s001.zip]

Archive with 1 entries (1 files):
- molecules-2084975-supplementary.pdf
